# Supplementary material for: Relationship between Novel Anthropometric Indices and the Prevalence of Abdominal Aortic Calcification: A Large Cross-Sectional Study
Source: Rev Cardiovasc Med. 2023 Dec 13;24(12):349. doi: 10.31083/j.rcm2412349 (PMC11272853; doi:10.31083/j.rcm2412349)
Supplement: Supplementary file 1 [file 2153-8174-24-12-349-s1.zip]

Archive with 1 entries (1 files):
- 2153-8174-24-12-349-s1.docx
